# Supplementary material for: Global and regional dispersal patterns of hepatitis B virus genotype E from and in Africa: A full-genome molecular analysis
Source: PLoS One. 2020 Oct 8;15(10):e0240375. doi: 10.1371/journal.pone.0240375 (PMC7544117; doi:10.1371/journal.pone.0240375)
Supplement: S1 Table — A. Overall intragroup sequence divergence. This is the table showing the overall genotype E sequence divergence for sequences sampled from all the 28 countries. B. Intragroup sequence divergence within the countries. This is the table showing the diversity of genotype E sequences within the different countries in which the sequences were sampled from. C. Intergroup sequence divergence between the countries. This is the table showing the diversity of genotype E sequences between the different countries in which the sequences were sampled from. (XLSX) [file pone.0240375.s001.xlsx]

## Sheet: S1_Table
S1a Table
name	raw_mean	raw_stdev	raw_med	raw_iqr	raw_min	raw_max	mean	stdev	med	iqr	min	max	seq_len	seq	dim
HBV/ E sequnces	62.87	22.2	59	30	0	173	1.95	0.69	1.83	0.93	0	5.37	3219	318	50403
S1b Table
Countries	raw_mean	raw_stdev	raw_med	raw_iqr	raw_min	raw_max	mean	stdev	med	iqr	min	max	seq_len	seq	dim
Central African Republic	83.02	32.17	84	51	4	159	2.58	1	2.63	1.61	0.12	4.94	3219	29	406
Angola	35.58	11.88	34	13	13	71	1.11	0.37	1.06	0.4	0.4	2.21	3219	18	153
Saudi Arabia	15.33	9.46	21	10	2	23	0.48	0.29	0.65	0.33	0.06	0.71	3219	3	3
Guinea	69.21	29.21	72	43	0	173	2.15	0.91	2.24	1.34	0	5.37	3219	78	3003
United Kingdom	98.1	7.02	100	5	85	108	3.05	0.22	3.11	0.16	2.64	3.36	3219	5	10
Belgium	96.07	5.53	97	6	84	107	2.98	0.17	3.01	0.2	2.61	3.32	3219	6	15
Cape verde	88.05	13.62	83	23	68	112	2.74	0.42	2.58	0.71	2.11	3.48	3219	7	21
Japan	0	0	0	0	0	0	0	0	0	0	0	0	3219	1	0
Democratic Republic of Congo	85.17	4.98	86	7	78	92	2.65	0.15	2.67	0.24	2.42	2.86	3219	4	6
Nigeria	66.1	11.56	66	13	0	99	2.05	0.36	2.05	0.4	0	3.08	3219	51	1275
Niger	37.31	18.7	41	29	0	65	1.16	0.58	1.27	0.9	0	2.02	3219	15	105
Sudan	44.82	13.39	48	12	0	64	1.39	0.42	1.49	0.37	0	1.99	3219	15	105
Egypt	49	0	49	0	49	49	1.52	0	1.52	0	1.52	1.52	3219	2	1
Liberia	46.47	3.4	47	3	38	52	1.44	0.11	1.46	0.09	1.18	1.62	3219	6	15
Cameroon	38.81	9.37	41	9	0	54	1.21	0.29	1.27	0.28	0	1.68	3219	29	406
Ethiopia	0	0	0	0	0	0	0	0	0	0	0	0	3219	1	0
Somalia	0	0	0	0	0	0	0	0	0	0	0	0	3219	1	0
Ghana	31.63	7.33	33	5	0	40	0.98	0.23	1.03	0.16	0	1.24	3219	15	105
Cuba	39	0	39	0	39	39	1.21	0	1.21	0	1.21	1.21	3219	2	1
South Africa	28	0	28	0	28	28	0.87	0	0.87	0	0.87	0.87	3219	2	1
Argentina	2	0	2	0	2	2	0.06	0	0.06	0	0.06	0.06	3219	2	1
Madagascar	0	0	0	0	0	0	0	0	0	0	0	0	3219	1	0
Namibia	28.13	7.75	28	8	4	36	0.87	0.24	0.87	0.26	0.12	1.12	3219	6	15
Benin	21.17	6.01	23	1	8	26	0.66	0.19	0.73	0.05	0.25	0.81	3219	4	6
Senegal	0	0	0	0	0	0	0	0	0	0	0	0	3219	1	0
Martinique	0	0	0	0	0	0	0	0	0	0	0	0	3219	1	0
Colombia	19	0	19	0	19	19	0.59	0	0.59	0	0.59	0.59	3219	2	1
Mexico	0	0	0	0	0	0	0	0	0	0	0	0	3219	1	0
Burkina Faso	19.93	11.24	16	7	2	44	0.62	0.35	0.5	0.22	0.06	1.37	3219	10	45
S1c Table
Country A	Country B	raw_mean	raw_stdev	raw_med	raw_iqr	raw_min	raw_max	mean	stdev	med	iqr	min	max	seq_len	seq1	seq2	dim
Central African Republic	Angola	63.14	26.86	58	42	25	150	1.96	0.83	1.82	1.3	0.78	4.66	3219	29	18	522
Central African Republic	Saudi Arabia	58.25	23.05	47	34	32	120	1.81	0.72	1.46	1.06	0.99	3.73	3219	29	3	87
Central African Republic	Guinea	83.03	24.96	83	39	36	170	2.58	0.78	2.58	1.21	1.12	5.28	3219	29	78	2262
Central African Republic	United Kingdom	97.57	16.44	94	25	69	142	3.03	0.51	2.92	0.78	2.14	4.41	3219	29	5	145
Central African Republic	Belgium	96.44	16.06	93	23	68	138	3	0.5	2.9	0.71	2.11	4.29	3219	29	6	174
Central African Republic	Cape verde	91.64	18.3	86	26	66	147	2.85	0.57	2.67	0.81	2.05	4.57	3219	29	7	203
Central African Republic	Japan	84.31	16.31	76	25	63	120	2.62	0.51	2.36	0.78	1.96	3.73	3219	29	1	29
Central African Republic	Democratic Republic of Congo	90.24	17.86	87	27	61	132	2.8	0.55	2.7	0.85	1.89	4.1	3219	29	4	116
Central African Republic	Nigeria	81.25	19.25	78	28	44	139	2.52	0.6	2.42	0.87	1.37	4.32	3219	29	51	1479
Central African Republic	Niger	73.7	19.59	69	27	39	122	2.29	0.61	2.14	0.84	1.21	3.79	3219	29	15	435
Central African Republic	Sudan	72.87	19.56	67	27	45	123	2.26	0.61	2.08	0.84	1.4	3.82	3219	29	15	435
Central African Republic	Egypt	72.74	18.4	66	26	46	114	2.26	0.57	2.05	0.83	1.43	3.54	3219	29	2	58
Central African Republic	Liberia	74.08	19.48	67	27	44	118	2.3	0.61	2.08	0.84	1.37	3.67	3219	29	6	174
Central African Republic	Cameroon	70.57	20.25	65	29	35	122	2.19	0.63	2.02	0.9	1.09	3.79	3219	29	29	841
Central African Republic	Ethiopia	75.17	19.93	66	28	47	116	2.34	0.62	2.05	0.87	1.46	3.6	3219	29	1	29
Central African Republic	Somalia	72.34	19.94	63	27	44	115	2.25	0.62	1.96	0.84	1.37	3.57	3219	29	1	29
Central African Republic	Ghana	70.81	19.96	63	28	39	117	2.2	0.62	1.96	0.89	1.21	3.63	3219	29	15	435
Central African Republic	Cuba	66.81	19.88	60	27	40	111	2.08	0.62	1.86	0.85	1.24	3.45	3219	29	2	58
Central African Republic	South Africa	65.26	19.75	59	25	39	108	2.03	0.61	1.83	0.79	1.21	3.36	3219	29	2	58
Central African Republic	Argentina	71.14	20.73	62	27	42	114	2.21	0.64	1.93	0.84	1.3	3.54	3219	29	2	58
Central African Republic	Madagascar	81.28	19.32	73	28	58	125	2.52	0.6	2.27	0.87	1.8	3.88	3219	29	1	29
Central African Republic	Namibia	71.01	20.12	66	28	39	119	2.21	0.63	2.07	0.87	1.21	3.7	3219	29	6	174
Central African Republic	Benin	65.96	20.07	58	27	36	113	2.05	0.62	1.82	0.84	1.12	3.51	3219	29	4	116
Central African Republic	Senegal	67.03	19.96	57	24	40	111	2.08	0.62	1.77	0.75	1.24	3.45	3219	29	1	29
Central African Republic	Martinique	67.03	19.96	57	24	40	111	2.08	0.62	1.77	0.75	1.24	3.45	3219	29	1	29
Central African Republic	Colombia	68.03	19.96	59	27	40	112	2.11	0.62	1.83	0.86	1.24	3.48	3219	29	2	58
Central African Republic	Mexico	67.17	20.27	58	29	39	108	2.09	0.63	1.8	0.9	1.21	3.36	3219	29	1	29
Central African Republic	Burkina Faso	65.82	21.62	60	28	27	125	2.04	0.67	1.88	0.89	0.84	3.88	3219	29	10	290
Angola	Saudi Arabia	31.43	8.89	30	9	20	61	0.98	0.28	0.93	0.3	0.62	1.89	3219	18	3	54
Angola	Guinea	68.02	20.7	64	32	25	157	2.11	0.64	1.99	0.99	0.78	4.88	3219	18	78	1404
Angola	United Kingdom	82.58	10.63	82	13	63	118	2.57	0.33	2.55	0.42	1.96	3.67	3219	18	5	90
Angola	Belgium	83.2	10.66	82	11	60	117	2.58	0.33	2.56	0.35	1.86	3.63	3219	18	6	108
Angola	Cape verde	76.87	11.76	73	15	61	123	2.39	0.37	2.27	0.48	1.89	3.82	3219	18	7	126
Angola	Japan	68.33	9.3	67	10	58	96	2.12	0.29	2.1	0.33	1.8	2.98	3219	18	1	18
Angola	Democratic Republic of Congo	74.99	10.96	75	15	57	111	2.33	0.34	2.33	0.47	1.77	3.45	3219	18	4	72
Angola	Nigeria	65.14	11.47	64	13	37	115	2.02	0.36	1.99	0.43	1.15	3.57	3219	18	51	918
Angola	Niger	57.18	9.44	56	9	37	91	1.78	0.29	1.74	0.28	1.15	2.83	3219	18	15	270
Angola	Sudan	55.77	9.03	54	9	41	89	1.73	0.28	1.68	0.28	1.27	2.76	3219	18	15	270
Angola	Egypt	56.08	8.27	55	10	45	86	1.74	0.26	1.72	0.31	1.4	2.67	3219	18	2	36
Angola	Liberia	56.34	8.95	55	9	41	87	1.75	0.28	1.71	0.29	1.27	2.7	3219	18	6	108
Angola	Cameroon	52.78	10.07	52	12	31	91	1.64	0.31	1.62	0.37	0.96	2.83	3219	18	29	522
Angola	Ethiopia	58.72	8.41	58	5	48	86	1.82	0.26	1.8	0.17	1.49	2.67	3219	18	1	18
Angola	Somalia	56.39	8.68	56	9	44	84	1.75	0.27	1.74	0.29	1.37	2.61	3219	18	1	18
Angola	Ghana	53.82	8.89	53	9	38	85	1.67	0.28	1.65	0.28	1.18	2.64	3219	18	15	270
Angola	Cuba	49.64	9.05	48	9	38	79	1.54	0.28	1.51	0.28	1.18	2.45	3219	18	2	36
Angola	South Africa	46.97	8.37	46	10	36	73	1.46	0.26	1.43	0.31	1.12	2.27	3219	18	2	36
Angola	Argentina	54.94	8.6	54	6	45	83	1.71	0.27	1.68	0.19	1.4	2.58	3219	18	2	36
Angola	Madagascar	65.33	7.74	64	5	56	91	2.03	0.24	1.99	0.17	1.74	2.83	3219	18	1	18
Angola	Namibia	55.03	9.13	53	9	42	90	1.71	0.28	1.65	0.29	1.3	2.8	3219	18	6	108
Angola	Benin	48.88	8.44	48	9	36	77	1.52	0.26	1.49	0.28	1.12	2.39	3219	18	4	72
Angola	Senegal	49.67	7.88	49	8	39	73	1.54	0.24	1.54	0.27	1.21	2.27	3219	18	1	18
Angola	Martinique	49.67	7.88	49	8	39	73	1.54	0.24	1.54	0.27	1.21	2.27	3219	18	1	18
Angola	Colombia	50.69	7.98	50	9	40	76	1.57	0.25	1.57	0.29	1.24	2.36	3219	18	2	36
Angola	Mexico	49.83	7.91	49	8	40	74	1.55	0.25	1.54	0.27	1.24	2.3	3219	18	1	18
Angola	Burkina Faso	48.37	11.74	47	12	25	96	1.5	0.36	1.46	0.38	0.78	2.98	3219	18	10	180
Saudi Arabia	Guinea	61.56	18.39	56	29	14	129	1.91	0.57	1.74	0.9	0.43	4.01	3219	3	78	234
Saudi Arabia	United Kingdom	73.93	8.54	73	13	63	91	2.3	0.27	2.27	0.42	1.96	2.83	3219	3	5	15
Saudi Arabia	Belgium	74.06	7.49	73	9	60	88	2.3	0.23	2.28	0.29	1.86	2.73	3219	3	6	18
Saudi Arabia	Cape verde	68.52	10.41	64	9	56	97	2.13	0.32	1.99	0.28	1.74	3.01	3219	3	7	21
Saudi Arabia	Japan	60	3.56	58	4	57	65	1.86	0.11	1.8	0.12	1.77	2.02	3219	3	1	3
Saudi Arabia	Democratic Republic of Congo	67	7.07	66	8	57	82	2.08	0.22	2.05	0.27	1.77	2.55	3219	3	4	12
Saudi Arabia	Nigeria	58.5	9.07	58	12	39	87	1.82	0.28	1.8	0.37	1.21	2.7	3219	3	51	153
Saudi Arabia	Niger	51.42	6.3	49	9	37	65	1.6	0.2	1.52	0.28	1.15	2.02	3219	3	15	45
Saudi Arabia	Sudan	50.42	4.98	50	6	43	60	1.57	0.15	1.55	0.19	1.34	1.86	3219	3	15	45
Saudi Arabia	Egypt	48.67	5.99	45	9	43	58	1.51	0.19	1.41	0.29	1.34	1.8	3219	3	2	6
Saudi Arabia	Liberia	50.61	5.65	49	8	43	62	1.57	0.18	1.52	0.25	1.34	1.93	3219	3	6	18
Saudi Arabia	Cameroon	47.62	7.62	48	10	29	64	1.48	0.24	1.49	0.33	0.9	1.99	3219	3	29	87
Saudi Arabia	Ethiopia	53.67	5.25	51	6	49	61	1.67	0.16	1.58	0.19	1.52	1.89	3219	3	1	3
Saudi Arabia	Somalia	51.33	4.78	49	5	47	58	1.59	0.15	1.52	0.17	1.46	1.8	3219	3	1	3
Saudi Arabia	Ghana	48.69	6.04	48	8	34	59	1.51	0.19	1.49	0.25	1.06	1.83	3219	3	15	45
Saudi Arabia	Cuba	43.83	4.41	43	7	38	50	1.36	0.14	1.34	0.23	1.18	1.55	3219	3	2	6
Saudi Arabia	South Africa	40.33	5.09	39	8	34	48	1.25	0.16	1.21	0.25	1.06	1.49	3219	3	2	6
Saudi Arabia	Argentina	50	4.32	48	7	46	56	1.55	0.13	1.49	0.23	1.43	1.74	3219	3	2	6
Saudi Arabia	Madagascar	60.67	5.25	58	6	56	68	1.88	0.16	1.8	0.19	1.74	2.11	3219	3	1	3
Saudi Arabia	Namibia	49.11	5.88	46	10	42	61	1.53	0.18	1.43	0.33	1.3	1.89	3219	3	6	18
Saudi Arabia	Benin	43.67	5.84	42	9	36	54	1.36	0.18	1.32	0.3	1.12	1.68	3219	3	4	12
Saudi Arabia	Senegal	44.67	5.25	42	6	40	52	1.39	0.16	1.3	0.19	1.24	1.62	3219	3	1	3
Saudi Arabia	Martinique	44.67	5.25	42	6	40	52	1.39	0.16	1.3	0.19	1.24	1.62	3219	3	1	3
Saudi Arabia	Colombia	45.67	5.25	43	9	41	53	1.42	0.16	1.34	0.28	1.27	1.65	3219	3	2	6
Saudi Arabia	Mexico	44.67	5.25	42	6	40	52	1.39	0.16	1.3	0.19	1.24	1.62	3219	3	1	3
Saudi Arabia	Burkina Faso	43.13	9.96	41	12	23	70	1.34	0.31	1.29	0.39	0.71	2.17	3219	3	10	30
Guinea	United Kingdom	88.52	16.68	86	26	60	142	2.75	0.52	2.67	0.83	1.86	4.41	3219	78	5	390
Guinea	Belgium	86.04	16.13	82	25	57	145	2.67	0.5	2.55	0.78	1.77	4.5	3219	78	6	468
Guinea	Cape verde	80.49	19.44	76	29	50	153	2.5	0.6	2.36	0.9	1.55	4.75	3219	78	7	546
Guinea	Japan	74.46	16.98	68	30	54	128	2.31	0.53	2.13	0.95	1.68	3.98	3219	78	1	78
Guinea	Democratic Republic of Congo	78.76	18.47	74	28	42	140	2.45	0.57	2.3	0.89	1.3	4.35	3219	78	4	312
Guinea	Nigeria	70.08	19.51	66	30	32	137	2.18	0.61	2.05	0.93	0.99	4.26	3219	78	51	3978
Guinea	Niger	61.65	19.76	56	31	30	129	1.92	0.61	1.74	0.96	0.93	4.01	3219	78	15	1170
Guinea	Sudan	61.43	19.53	55	31	33	129	1.91	0.61	1.71	0.96	1.03	4.01	3219	78	15	1170
Guinea	Egypt	60.06	19.75	53	33	33	121	1.87	0.61	1.66	1.03	1.03	3.76	3219	78	2	156
Guinea	Liberia	61.42	20.53	55	35	29	124	1.91	0.64	1.71	1.09	0.9	3.85	3219	78	6	468
Guinea	Cameroon	58.29	20.8	52	34	24	124	1.81	0.65	1.62	1.06	0.75	3.85	3219	78	29	2262
Guinea	Ethiopia	63.04	19.98	57	34	38	123	1.96	0.62	1.77	1.08	1.18	3.82	3219	78	1	78
Guinea	Somalia	60.87	19.61	54	33	36	117	1.89	0.61	1.69	1.04	1.12	3.63	3219	78	1	78
Guinea	Ghana	59.13	20.3	53	35	22	122	1.84	0.63	1.65	1.09	0.68	3.79	3219	78	15	1170
Guinea	Cuba	54.19	22.6	49	34	19	118	1.68	0.7	1.52	1.06	0.59	3.67	3219	78	2	156
Guinea	South Africa	52.76	21.13	45	37	24	114	1.64	0.66	1.41	1.15	0.75	3.54	3219	78	2	156
Guinea	Argentina	59.5	19.57	52	35	35	114	1.85	0.61	1.62	1.09	1.09	3.54	3219	78	2	156
Guinea	Madagascar	69.27	19.77	64	34	45	128	2.15	0.61	1.99	1.08	1.4	3.98	3219	78	1	78
Guinea	Namibia	58.96	20.13	52	34	31	120	1.83	0.63	1.63	1.06	0.96	3.73	3219	78	6	468
Guinea	Benin	53.46	20.63	47	36	24	116	1.66	0.64	1.46	1.12	0.75	3.6	3219	78	4	312
Guinea	Senegal	54.5	20.47	48	36	28	114	1.69	0.64	1.49	1.14	0.87	3.54	3219	78	1	78
Guinea	Martinique	54.5	20.47	48	36	28	114	1.69	0.64	1.49	1.14	0.87	3.54	3219	78	1	78
Guinea	Colombia	55.69	20.24	49	35	29	115	1.73	0.63	1.52	1.1	0.9	3.57	3219	78	2	156
Guinea	Mexico	55.1	20.17	49	35	30	114	1.71	0.63	1.52	1.11	0.93	3.54	3219	78	1	78
Guinea	Burkina Faso	53.68	21.88	49	35	14	130	1.67	0.68	1.52	1.09	0.43	4.04	3219	78	10	780
United Kingdom	Belgium	97.53	8.53	98	9	80	120	3.03	0.26	3.06	0.28	2.49	3.73	3219	5	6	30
United Kingdom	Cape verde	92.46	10.72	91	15	77	120	2.87	0.33	2.83	0.48	2.39	3.73	3219	5	7	35
United Kingdom	Japan	87.4	7.55	85	8	78	100	2.72	0.23	2.64	0.25	2.42	3.11	3219	5	1	5
United Kingdom	Democratic Republic of Congo	94.3	5.12	94	8	85	104	2.93	0.16	2.94	0.25	2.64	3.23	3219	5	4	20
United Kingdom	Nigeria	85.39	8.78	84	11	61	112	2.65	0.27	2.61	0.34	1.89	3.48	3219	5	51	255
United Kingdom	Niger	80.39	6.7	79	9	65	100	2.5	0.21	2.45	0.28	2.02	3.11	3219	5	15	75
United Kingdom	Sudan	79.92	7.09	79	9	62	99	2.48	0.22	2.45	0.28	1.93	3.08	3219	5	15	75
United Kingdom	Egypt	77	7.1	76	6	66	93	2.39	0.22	2.38	0.19	2.05	2.89	3219	5	2	10
United Kingdom	Liberia	79.9	7.02	78	8	70	95	2.48	0.22	2.42	0.25	2.17	2.95	3219	5	6	30
United Kingdom	Cameroon	76.21	7.87	75	11	53	95	2.37	0.24	2.33	0.34	1.65	2.95	3219	5	29	145
United Kingdom	Ethiopia	79.8	7.05	78	6	71	92	2.48	0.22	2.42	0.19	2.21	2.86	3219	5	1	5
United Kingdom	Somalia	78	7.13	77	9	70	90	2.42	0.22	2.39	0.28	2.17	2.8	3219	5	1	5
United Kingdom	Ghana	76.45	8.59	76	11	62	95	2.38	0.27	2.36	0.34	1.93	2.95	3219	5	15	75
United Kingdom	Cuba	75.2	6.78	72	7	67	88	2.34	0.21	2.24	0.23	2.08	2.73	3219	5	2	10
United Kingdom	South Africa	71.7	7.1	69	7	63	85	2.23	0.22	2.16	0.23	1.96	2.64	3219	5	2	10
United Kingdom	Argentina	78	7.54	77	6	67	90	2.42	0.23	2.39	0.19	2.08	2.8	3219	5	2	10
United Kingdom	Madagascar	85.6	6.71	85	3	78	98	2.66	0.21	2.64	0.09	2.42	3.04	3219	5	1	5
United Kingdom	Namibia	76.67	8.11	75	13	66	93	2.38	0.25	2.35	0.41	2.05	2.89	3219	5	6	30
United Kingdom	Benin	70.6	7.91	70	8	60	88	2.19	0.25	2.17	0.26	1.86	2.73	3219	5	4	20
United Kingdom	Senegal	71	8.27	71	6	62	86	2.21	0.26	2.21	0.19	1.93	2.67	3219	5	1	5
United Kingdom	Martinique	71	8.27	71	6	62	86	2.21	0.26	2.21	0.19	1.93	2.67	3219	5	1	5
United Kingdom	Colombia	73.1	8.14	72	10	63	87	2.27	0.25	2.24	0.32	1.96	2.7	3219	5	2	10
United Kingdom	Mexico	73	7.62	73	8	64	86	2.27	0.24	2.27	0.25	1.99	2.67	3219	5	1	5
United Kingdom	Burkina Faso	71.5	10.99	69	15	54	106	2.22	0.34	2.16	0.49	1.68	3.29	3219	5	10	50
Belgium	Cape verde	90.88	11.47	89	11	70	120	2.82	0.36	2.76	0.34	2.17	3.73	3219	6	7	42
Belgium	Japan	83.17	8.19	86	13	71	92	2.58	0.25	2.69	0.42	2.21	2.86	3219	6	1	6
Belgium	Democratic Republic of Congo	89.83	5.64	89	5	81	103	2.79	0.18	2.76	0.16	2.52	3.2	3219	6	4	24
Belgium	Nigeria	82.61	7.2	82	9	61	106	2.57	0.22	2.55	0.28	1.89	3.29	3219	6	51	306
Belgium	Niger	74.38	8.62	77	8	47	87	2.31	0.27	2.39	0.25	1.46	2.7	3219	6	15	90
Belgium	Sudan	75.48	7.6	76	6	51	92	2.34	0.24	2.36	0.21	1.58	2.86	3219	6	15	90
Belgium	Egypt	75	4.26	75	5	70	83	2.33	0.13	2.33	0.18	2.17	2.58	3219	6	2	12
Belgium	Liberia	76.44	5.28	77	9	64	87	2.37	0.16	2.41	0.28	1.99	2.7	3219	6	6	36
Belgium	Cameroon	73.64	6.5	74	7	46	91	2.29	0.2	2.3	0.22	1.43	2.83	3219	6	29	174
Belgium	Ethiopia	71.67	12.36	76	4	45	83	2.23	0.38	2.36	0.14	1.4	2.58	3219	6	1	6
Belgium	Somalia	71.67	6.85	74	4	57	77	2.23	0.21	2.3	0.12	1.77	2.39	3219	6	1	6
Belgium	Ghana	72.72	5.86	74	8	57	82	2.26	0.18	2.3	0.25	1.77	2.55	3219	6	15	90
Belgium	Cuba	71.33	4.61	72	4	61	78	2.22	0.14	2.24	0.15	1.89	2.42	3219	6	2	12
Belgium	South Africa	68.17	4.79	68	6	60	76	2.12	0.15	2.13	0.19	1.86	2.36	3219	6	2	12
Belgium	Argentina	74.17	5.37	75	10	66	81	2.3	0.17	2.33	0.31	2.05	2.52	3219	6	2	12
Belgium	Madagascar	83.5	5.09	83	7	76	90	2.59	0.16	2.59	0.24	2.36	2.8	3219	6	1	6
Belgium	Namibia	72.44	6.91	73	9	56	86	2.25	0.21	2.28	0.29	1.74	2.67	3219	6	6	36
Belgium	Benin	68.5	5.35	69	7	60	79	2.13	0.17	2.14	0.22	1.86	2.45	3219	6	4	24
Belgium	Senegal	68.17	5.55	70	6	58	74	2.12	0.17	2.17	0.21	1.8	2.3	3219	6	1	6
Belgium	Martinique	68.17	5.55	70	6	58	74	2.12	0.17	2.17	0.21	1.8	2.3	3219	6	1	6
Belgium	Colombia	69.17	5.6	71	7	58	75	2.15	0.17	2.21	0.23	1.8	2.33	3219	6	2	12
Belgium	Mexico	68	5.07	70	7	59	73	2.11	0.16	2.17	0.22	1.83	2.27	3219	6	1	6
Belgium	Burkina Faso	67.62	9.38	67	12	50	95	2.1	0.29	2.1	0.38	1.55	2.95	3219	6	10	60
Cape verde	Japan	79.29	10.96	75	4	67	104	2.46	0.34	2.33	0.14	2.08	3.23	3219	7	1	7
Cape verde	Democratic Republic of Congo	85.43	12.12	81	7	72	116	2.65	0.38	2.52	0.23	2.24	3.6	3219	7	4	28
Cape verde	Nigeria	77.2	11.77	74	11	48	119	2.4	0.37	2.3	0.34	1.49	3.7	3219	7	51	357
Cape verde	Niger	70.33	11.58	68	9	50	103	2.18	0.36	2.11	0.28	1.55	3.2	3219	7	15	105
Cape verde	Sudan	70.42	11.39	68	8	52	100	2.19	0.35	2.11	0.25	1.62	3.11	3219	7	15	105
Cape verde	Egypt	68.29	11.07	66	5	57	94	2.12	0.34	2.05	0.16	1.77	2.92	3219	7	2	14
Cape verde	Liberia	70.71	11.42	67	5	51	100	2.2	0.35	2.08	0.17	1.58	3.11	3219	7	6	42
Cape verde	Cameroon	67.11	10.75	64	8	45	99	2.08	0.33	1.99	0.25	1.4	3.08	3219	7	29	203
Cape verde	Ethiopia	68.86	11.86	66	5	56	96	2.14	0.37	2.05	0.16	1.74	2.98	3219	7	1	7
Cape verde	Somalia	66.71	11.04	65	4	54	92	2.07	0.34	2.02	0.12	1.68	2.86	3219	7	1	7
Cape verde	Ghana	66.16	11.3	64	8	51	97	2.06	0.35	1.99	0.25	1.58	3.01	3219	7	15	105
Cape verde	Cuba	64.64	10.68	61	6	52	91	2.01	0.33	1.91	0.19	1.62	2.83	3219	7	2	14
Cape verde	South Africa	62.64	9.85	58	2	53	87	1.95	0.31	1.82	0.09	1.65	2.7	3219	7	2	14
Cape verde	Argentina	66.57	11.24	64	7	54	92	2.07	0.35	1.99	0.23	1.68	2.86	3219	7	2	14
Cape verde	Madagascar	75.43	11.2	73	9	66	101	2.34	0.35	2.27	0.28	2.05	3.14	3219	7	1	7
Cape verde	Namibia	66.19	12.05	62	6	50	98	2.06	0.37	1.93	0.2	1.55	3.04	3219	7	6	42
Cape verde	Benin	61.54	12.01	57	5	48	92	1.91	0.37	1.77	0.16	1.49	2.86	3219	7	4	28
Cape verde	Senegal	61.57	11.78	59	3	49	89	1.91	0.37	1.83	0.09	1.52	2.76	3219	7	1	7
Cape verde	Martinique	61.57	11.78	59	3	49	89	1.91	0.37	1.83	0.09	1.52	2.76	3219	7	1	7
Cape verde	Colombia	62.5	11.98	60	4	49	90	1.94	0.37	1.88	0.14	1.52	2.8	3219	7	2	14
Cape verde	Mexico	62	11.75	59	4	49	89	1.93	0.36	1.83	0.14	1.52	2.76	3219	7	1	7
Cape verde	Burkina Faso	60.93	13.97	57	11	43	109	1.89	0.43	1.77	0.35	1.34	3.39	3219	7	10	70
Japan	Democratic Republic of Congo	77.5	2.06	76	2	76	81	2.41	0.06	2.38	0.06	2.36	2.52	3219	1	4	4
Japan	Nigeria	71.12	5.63	71	7	62	89	2.21	0.17	2.21	0.22	1.93	2.76	3219	1	51	51
Japan	Niger	65.93	3.19	66	2	57	72	2.05	0.1	2.05	0.06	1.77	2.24	3219	1	15	15
Japan	Sudan	63.67	4.09	62	3	58	75	1.98	0.13	1.93	0.11	1.8	2.33	3219	1	15	15
Japan	Egypt	61	0	61	0	61	61	1.89	0	1.89	0	1.89	1.89	3219	1	2	2
Japan	Liberia	59.67	2.43	60	1	55	63	1.85	0.08	1.86	0.05	1.71	1.96	3219	1	6	6
Japan	Cameroon	60.17	4.68	60	7	50	72	1.87	0.15	1.86	0.22	1.55	2.24	3219	1	29	29
Japan	Ethiopia	64	0	64	0	64	64	1.99	0	1.99	0	1.99	1.99	3219	1	1	1
Japan	Somalia	60	0	60	0	60	60	1.86	0	1.86	0	1.86	1.86	3219	1	1	1
Japan	Ghana	58.87	3.65	61	5	52	64	1.83	0.11	1.89	0.17	1.62	1.99	3219	1	15	15
Japan	Cuba	58.5	1.5	58	1	57	60	1.82	0.05	1.82	0.05	1.77	1.86	3219	1	2	2
Japan	South Africa	56	0	56	0	56	56	1.74	0	1.74	0	1.74	1.74	3219	1	2	2
Japan	Argentina	60	0	60	0	60	60	1.86	0	1.86	0	1.86	1.86	3219	1	2	2
Japan	Madagascar	70	0	70	0	70	70	2.17	0	2.17	0	2.17	2.17	3219	1	1	1
Japan	Namibia	59.17	3.98	58	3	55	67	1.84	0.12	1.8	0.12	1.71	2.08	3219	1	6	6
Japan	Benin	54.75	2.86	55	4	51	58	1.7	0.09	1.71	0.15	1.58	1.8	3219	1	4	4
Japan	Senegal	56	0	56	0	56	56	1.74	0	1.74	0	1.74	1.74	3219	1	1	1
Japan	Martinique	56	0	56	0	56	56	1.74	0	1.74	0	1.74	1.74	3219	1	1	1
Japan	Colombia	56.5	0.5	56	0	56	57	1.76	0.02	1.76	0.02	1.74	1.77	3219	1	2	2
Japan	Mexico	56	0	56	0	56	56	1.74	0	1.74	0	1.74	1.74	3219	1	1	1
Japan	Burkina Faso	54.5	8.04	54	6	41	74	1.69	0.25	1.68	0.21	1.27	2.3	3219	1	10	10
Democratic Republic of Congo	Nigeria	75.3	8.26	76	10	40	101	2.34	0.26	2.36	0.32	1.24	3.14	3219	4	51	204
Democratic Republic of Congo	Niger	67.23	8.61	68	14	50	83	2.09	0.27	2.11	0.45	1.55	2.58	3219	4	15	60
Democratic Republic of Congo	Sudan	67.02	8.79	69	10	49	87	2.08	0.27	2.14	0.32	1.52	2.7	3219	4	15	60
Democratic Republic of Congo	Egypt	65.5	5.81	64	9	58	74	2.03	0.18	1.99	0.3	1.8	2.3	3219	4	2	8
Democratic Republic of Congo	Liberia	66.96	5.5	66	8	55	77	2.08	0.17	2.05	0.26	1.71	2.39	3219	4	6	24
Democratic Republic of Congo	Cameroon	63.58	6.68	64	10	41	81	1.98	0.21	1.99	0.31	1.27	2.52	3219	4	29	116
Democratic Republic of Congo	Ethiopia	64	5.61	63	7	57	72	1.99	0.17	1.97	0.23	1.77	2.24	3219	4	1	4
Democratic Republic of Congo	Somalia	62.5	4.61	62	8	57	68	1.94	0.14	1.94	0.25	1.77	2.11	3219	4	1	4
Democratic Republic of Congo	Ghana	62.33	5.47	61	8	49	73	1.94	0.17	1.91	0.26	1.52	2.27	3219	4	15	60
Democratic Republic of Congo	Cuba	61.5	5.48	61	9	55	71	1.91	0.17	1.89	0.28	1.71	2.21	3219	4	2	8
Democratic Republic of Congo	South Africa	56.88	7.52	58	7	41	67	1.77	0.23	1.8	0.24	1.27	2.08	3219	4	2	8
Democratic Republic of Congo	Argentina	64	4.85	63	7	59	71	1.99	0.15	1.96	0.23	1.83	2.21	3219	4	2	8
Democratic Republic of Congo	Madagascar	73	4.06	71	2	70	80	2.27	0.13	2.21	0.08	2.17	2.49	3219	4	1	4
Democratic Republic of Congo	Namibia	61.83	5.61	62	8	52	74	1.92	0.17	1.94	0.26	1.62	2.3	3219	4	6	24
Democratic Republic of Congo	Benin	57.81	4.99	57	7	50	67	1.8	0.16	1.79	0.23	1.55	2.08	3219	4	4	16
Democratic Republic of Congo	Senegal	57.5	4.72	56	6	53	65	1.79	0.15	1.74	0.19	1.65	2.02	3219	4	1	4
Democratic Republic of Congo	Martinique	57.5	4.72	56	6	53	65	1.79	0.15	1.74	0.19	1.65	2.02	3219	4	1	4
Democratic Republic of Congo	Colombia	58.62	4.85	57	6	54	67	1.82	0.15	1.77	0.19	1.68	2.08	3219	4	2	8
Democratic Republic of Congo	Mexico	57.25	4.71	55	5	53	65	1.78	0.15	1.72	0.16	1.65	2.02	3219	4	1	4
Democratic Republic of Congo	Burkina Faso	57.12	9.15	55	9	40	84	1.77	0.28	1.72	0.28	1.24	2.61	3219	4	10	40
Nigeria	Niger	58.17	9.22	58	11	0	84	1.81	0.29	1.8	0.34	0	2.61	3219	51	15	765
Nigeria	Sudan	58.21	8.73	57	11	34	88	1.81	0.27	1.77	0.34	1.06	2.73	3219	51	15	765
Nigeria	Egypt	56.73	7.1	56	7	38	75	1.76	0.22	1.74	0.24	1.18	2.33	3219	51	2	102
Nigeria	Liberia	57.85	7.29	57	9	36	80	1.8	0.23	1.77	0.28	1.12	2.49	3219	51	6	306
Nigeria	Cameroon	54.48	8.31	54	10	24	80	1.69	0.26	1.68	0.31	0.75	2.49	3219	51	29	1479
Nigeria	Ethiopia	56.73	7.18	56	10	44	76	1.76	0.22	1.74	0.33	1.37	2.36	3219	51	1	51
Nigeria	Somalia	53.51	6.65	53	9	44	71	1.66	0.21	1.65	0.28	1.37	2.21	3219	51	1	51
Nigeria	Ghana	53.63	7.28	52	8	32	78	1.67	0.23	1.62	0.25	0.99	2.42	3219	51	15	765
Nigeria	Cuba	52.28	7.25	52	8	35	71	1.62	0.23	1.62	0.27	1.09	2.21	3219	51	2	102
Nigeria	South Africa	49.22	7.38	48	9	32	72	1.53	0.23	1.49	0.28	0.99	2.24	3219	51	2	102
Nigeria	Argentina	54.57	7.17	53	7	40	70	1.7	0.22	1.65	0.24	1.24	2.17	3219	51	2	102
Nigeria	Madagascar	64.55	6.47	63	9	53	80	2.01	0.2	1.96	0.3	1.65	2.49	3219	51	1	51
Nigeria	Namibia	53.49	7.71	52	11	37	75	1.66	0.24	1.62	0.34	1.15	2.33	3219	51	6	306
Nigeria	Benin	48.62	7.16	47	9	34	69	1.51	0.22	1.46	0.28	1.06	2.14	3219	51	4	204
Nigeria	Senegal	48.45	7.33	47	9	33	67	1.51	0.23	1.46	0.28	1.03	2.08	3219	51	1	51
Nigeria	Martinique	48.45	7.33	47	9	33	67	1.51	0.23	1.46	0.28	1.03	2.08	3219	51	1	51
Nigeria	Colombia	49.73	7.21	49	8	34	68	1.54	0.22	1.52	0.25	1.06	2.11	3219	51	2	102
Nigeria	Mexico	48.59	7.21	47	8	35	67	1.51	0.22	1.46	0.25	1.09	2.08	3219	51	1	51
Nigeria	Burkina Faso	48.28	10.59	46	13	24	85	1.5	0.33	1.43	0.4	0.75	2.64	3219	51	10	510
Niger	Sudan	44.28	12.77	48	11	12	70	1.38	0.4	1.49	0.34	0.37	2.17	3219	15	15	225
Niger	Egypt	49.77	4.26	49	4	40	60	1.55	0.13	1.54	0.12	1.24	1.86	3219	15	2	30
Niger	Liberia	49.56	4.7	49	5	35	60	1.54	0.15	1.54	0.16	1.09	1.86	3219	15	6	90
Niger	Cameroon	45.8	6.13	45	7	26	66	1.42	0.19	1.4	0.22	0.81	2.05	3219	15	29	435
Niger	Ethiopia	47.73	4.02	49	5	40	57	1.48	0.13	1.52	0.16	1.24	1.77	3219	15	1	15
Niger	Somalia	45.4	2.75	45	2	38	51	1.41	0.09	1.4	0.08	1.18	1.58	3219	15	1	15
Niger	Ghana	45.66	4.48	46	4	28	57	1.42	0.14	1.43	0.12	0.87	1.77	3219	15	15	225
Niger	Cuba	43.27	4.68	44	5	31	53	1.34	0.15	1.37	0.18	0.96	1.65	3219	15	2	30
Niger	South Africa	40.17	3.76	40	2	31	49	1.25	0.12	1.24	0.06	0.96	1.52	3219	15	2	30
Niger	Argentina	46.4	3.52	46	3	37	52	1.44	0.11	1.43	0.12	1.15	1.62	3219	15	2	30
Niger	Madagascar	57.67	3.5	58	2	49	66	1.79	0.11	1.8	0.06	1.52	2.05	3219	15	1	15
Niger	Namibia	45.36	5.98	44	6	30	61	1.41	0.19	1.37	0.2	0.93	1.89	3219	15	6	90
Niger	Benin	40.85	4.09	41	5	29	52	1.27	0.13	1.27	0.16	0.9	1.62	3219	15	4	60
Niger	Senegal	40.53	3.9	41	3	33	50	1.26	0.12	1.27	0.09	1.03	1.55	3219	15	1	15
Niger	Martinique	40.53	3.9	41	3	33	50	1.26	0.12	1.27	0.09	1.03	1.55	3219	15	1	15
Niger	Colombia	41.1	3.85	41	2	33	51	1.28	0.12	1.27	0.09	1.03	1.58	3219	15	2	30
Niger	Mexico	39.8	4.25	40	3	31	49	1.24	0.13	1.24	0.11	0.96	1.52	3219	15	1	15
Niger	Burkina Faso	39.68	9.29	38	9	16	68	1.23	0.29	1.18	0.28	0.5	2.11	3219	15	10	150
Sudan	Egypt	49.4	3.91	50	3	43	60	1.53	0.12	1.55	0.09	1.34	1.86	3219	15	2	30
Sudan	Liberia	48.8	5.18	48	5	28	62	1.52	0.16	1.49	0.18	0.87	1.93	3219	15	6	90
Sudan	Cameroon	45.37	6	45	7	26	66	1.41	0.19	1.4	0.22	0.81	2.05	3219	15	29	435
Sudan	Ethiopia	47.87	3.9	47	4	44	59	1.49	0.12	1.46	0.14	1.37	1.83	3219	15	1	15
Sudan	Somalia	46.47	4.05	46	2	41	57	1.44	0.13	1.43	0.08	1.27	1.77	3219	15	1	15
Sudan	Ghana	45.33	4.74	45	6	35	60	1.41	0.15	1.4	0.19	1.09	1.86	3219	15	15	225
Sudan	Cuba	43.33	3.94	42	5	37	55	1.35	0.12	1.3	0.16	1.15	1.71	3219	15	2	30
Sudan	South Africa	39.83	3.18	39	3	36	50	1.24	0.1	1.21	0.09	1.12	1.55	3219	15	2	30
Sudan	Argentina	45.2	4.18	45	4	41	58	1.4	0.13	1.4	0.12	1.27	1.8	3219	15	2	30
Sudan	Madagascar	56.67	3.94	55	4	52	66	1.76	0.12	1.71	0.12	1.62	2.05	3219	15	1	15
Sudan	Namibia	44.68	5.3	43	7	37	63	1.39	0.16	1.34	0.22	1.15	1.96	3219	15	6	90
Sudan	Benin	40.18	4.13	40	5	32	52	1.25	0.13	1.26	0.16	0.99	1.62	3219	15	4	60
Sudan	Senegal	40.67	3.09	40	1	36	50	1.26	0.1	1.24	0.05	1.12	1.55	3219	15	1	15
Sudan	Martinique	40.67	3.09	40	1	36	50	1.26	0.1	1.24	0.05	1.12	1.55	3219	15	1	15
Sudan	Colombia	41.87	3.34	41	2	37	52	1.3	0.1	1.27	0.09	1.15	1.62	3219	15	2	30
Sudan	Mexico	40.67	3.44	40	2	36	50	1.26	0.11	1.24	0.08	1.12	1.55	3219	15	1	15
Sudan	Burkina Faso	39.82	8.86	39	7	22	70	1.24	0.28	1.21	0.22	0.68	2.17	3219	15	10	150
Egypt	Liberia	44.92	3.9	45	3	36	50	1.4	0.12	1.4	0.12	1.12	1.55	3219	2	6	12
Egypt	Cameroon	42.03	5.69	42	8	29	53	1.31	0.18	1.32	0.27	0.9	1.65	3219	2	29	58
Egypt	Ethiopia	43.5	4.5	43	4	39	48	1.35	0.14	1.35	0.14	1.21	1.49	3219	2	1	2
Egypt	Somalia	40.5	3.5	40	3	37	44	1.26	0.11	1.26	0.11	1.15	1.37	3219	2	1	2
Egypt	Ghana	38.07	6.02	39	7	25	48	1.18	0.19	1.21	0.24	0.78	1.49	3219	2	15	30
Egypt	Cuba	38.75	2.95	38	4	36	43	1.2	0.09	1.18	0.15	1.12	1.34	3219	2	2	4
Egypt	South Africa	37	1.87	37	2	34	39	1.15	0.06	1.16	0.06	1.06	1.21	3219	2	2	4
Egypt	Argentina	40.5	0.5	40	1	40	41	1.26	0.02	1.26	0.03	1.24	1.27	3219	2	2	4
Egypt	Madagascar	52.5	2.5	52	2	50	55	1.63	0.08	1.63	0.08	1.55	1.71	3219	2	1	2
Egypt	Namibia	40.08	4.75	40	5	33	48	1.25	0.15	1.26	0.17	1.03	1.49	3219	2	6	12
Egypt	Benin	34.75	3.46	35	3	29	39	1.08	0.11	1.1	0.12	0.9	1.21	3219	2	4	8
Egypt	Senegal	32.5	4.5	32	4	28	37	1.01	0.14	1.01	0.14	0.87	1.15	3219	2	1	2
Egypt	Martinique	32.5	4.5	32	4	28	37	1.01	0.14	1.01	0.14	0.87	1.15	3219	2	1	2
Egypt	Colombia	34.5	4.15	35	7	29	39	1.07	0.13	1.09	0.22	0.9	1.21	3219	2	2	4
Egypt	Mexico	34.5	4.5	34	4	30	39	1.07	0.14	1.07	0.14	0.93	1.21	3219	2	1	2
Egypt	Burkina Faso	34.5	9.13	31	9	24	60	1.07	0.28	0.98	0.28	0.75	1.86	3219	2	10	20
Liberia	Cameroon	43.11	4.77	43	6	30	56	1.34	0.15	1.34	0.19	0.93	1.74	3219	6	29	174
Liberia	Ethiopia	44	3.74	44	6	39	49	1.37	0.12	1.37	0.2	1.21	1.52	3219	6	1	6
Liberia	Somalia	41.5	2.75	40	2	39	47	1.29	0.09	1.24	0.07	1.21	1.46	3219	6	1	6
Liberia	Ghana	41.19	4.36	42	4	29	49	1.28	0.14	1.3	0.15	0.9	1.52	3219	6	15	90
Liberia	Cuba	40.5	3.82	40	4	32	46	1.26	0.12	1.24	0.15	0.99	1.43	3219	6	2	12
Liberia	South Africa	36.67	4.44	37	2	25	44	1.14	0.14	1.15	0.08	0.78	1.37	3219	6	2	12
Liberia	Argentina	40.5	4.86	42	2	30	45	1.26	0.15	1.3	0.06	0.93	1.4	3219	6	2	12
Liberia	Madagascar	52.33	2.75	52	4	48	56	1.63	0.09	1.63	0.12	1.49	1.74	3219	6	1	6
Liberia	Namibia	41	5.02	41	5	33	53	1.27	0.16	1.27	0.16	1.03	1.65	3219	6	6	36
Liberia	Benin	34.42	5.08	35	5	23	42	1.07	0.16	1.09	0.16	0.71	1.3	3219	6	4	24
Liberia	Senegal	33.5	6.6	35	8	21	40	1.04	0.21	1.1	0.25	0.65	1.24	3219	6	1	6
Liberia	Martinique	33.5	6.6	35	8	21	40	1.04	0.21	1.1	0.25	0.65	1.24	3219	6	1	6
Liberia	Colombia	35.58	5.48	37	6	22	41	1.11	0.17	1.15	0.21	0.68	1.27	3219	6	2	12
Liberia	Mexico	35.17	4.52	36	7	28	40	1.09	0.14	1.13	0.23	0.87	1.24	3219	6	1	6
Liberia	Burkina Faso	35.22	8.55	33	8	22	59	1.09	0.27	1.03	0.25	0.68	1.83	3219	6	10	60
Cameroon	Ethiopia	39.34	11.07	43	7	1	49	1.22	0.34	1.34	0.22	0.03	1.52	3219	29	1	29
Cameroon	Somalia	38.1	4.86	39	4	25	49	1.18	0.15	1.21	0.12	0.78	1.52	3219	29	1	29
Cameroon	Ghana	38.37	4.85	39	7	22	51	1.19	0.15	1.21	0.22	0.68	1.58	3219	29	15	435
Cameroon	Cuba	36.62	5.02	37	8	27	49	1.14	0.16	1.15	0.27	0.84	1.52	3219	29	2	58
Cameroon	South Africa	34.38	3.58	34	4	24	42	1.07	0.11	1.06	0.12	0.75	1.3	3219	29	2	58
Cameroon	Argentina	38.79	5.13	41	5	20	44	1.21	0.16	1.27	0.16	0.62	1.37	3219	29	2	58
Cameroon	Madagascar	48.86	3.07	49	4	41	54	1.52	0.1	1.52	0.12	1.27	1.68	3219	29	1	29
Cameroon	Namibia	38.1	5.56	38	6	23	51	1.18	0.17	1.18	0.19	0.71	1.58	3219	29	6	174
Cameroon	Benin	33.34	3.78	33	5	23	44	1.04	0.12	1.03	0.16	0.71	1.37	3219	29	4	116
Cameroon	Senegal	32.9	4.36	34	6	24	42	1.02	0.14	1.06	0.19	0.75	1.3	3219	29	1	29
Cameroon	Martinique	32.9	4.36	34	6	24	42	1.02	0.14	1.06	0.19	0.75	1.3	3219	29	1	29
Cameroon	Colombia	34.26	4.52	35	6	25	44	1.06	0.14	1.1	0.21	0.78	1.37	3219	29	2	58
Cameroon	Mexico	32.93	4.61	34	8	24	42	1.02	0.14	1.06	0.25	0.75	1.3	3219	29	1	29
Cameroon	Burkina Faso	32.7	8.82	31	9	15	58	1.02	0.27	0.96	0.28	0.47	1.8	3219	29	10	290
Ethiopia	Somalia	26	0	26	0	26	26	0.81	0	0.81	0	0.81	0.81	3219	1	1	1
Ethiopia	Ghana	34.4	3.3	34	4	26	39	1.07	0.1	1.06	0.12	0.81	1.21	3219	1	15	15
Ethiopia	Cuba	36.5	4.5	36	4	32	41	1.13	0.14	1.13	0.14	0.99	1.27	3219	1	2	2
Ethiopia	South Africa	35	4	35	4	31	39	1.09	0.12	1.09	0.12	0.96	1.21	3219	1	2	2
Ethiopia	Argentina	35	0	35	0	35	35	1.09	0	1.09	0	1.09	1.09	3219	1	2	2
Ethiopia	Madagascar	45	0	45	0	45	45	1.4	0	1.4	0	1.4	1.4	3219	1	1	1
Ethiopia	Namibia	31.67	5.73	31	6	24	42	0.98	0.18	0.98	0.19	0.75	1.3	3219	1	6	6
Ethiopia	Benin	29.25	2.49	28	3	27	33	0.91	0.08	0.89	0.12	0.84	1.03	3219	1	4	4
Ethiopia	Senegal	25	0	25	0	25	25	0.78	0	0.78	0	0.78	0.78	3219	1	1	1
Ethiopia	Martinique	25	0	25	0	25	25	0.78	0	0.78	0	0.78	0.78	3219	1	1	1
Ethiopia	Colombia	26.5	0.5	26	0	26	27	0.82	0.02	0.82	0.02	0.81	0.84	3219	1	2	2
Ethiopia	Mexico	26	0	26	0	26	26	0.81	0	0.81	0	0.81	0.81	3219	1	1	1
Ethiopia	Burkina Faso	28.1	7.88	26	1	21	51	0.87	0.24	0.81	0.03	0.65	1.58	3219	1	10	10
Somalia	Ghana	30.87	7.59	32	3	4	36	0.96	0.24	0.99	0.11	0.12	1.12	3219	1	15	15
Somalia	Cuba	35	5	35	5	30	40	1.09	0.16	1.09	0.16	0.93	1.24	3219	1	2	2
Somalia	South Africa	33	4	33	4	29	37	1.03	0.12	1.03	0.12	0.9	1.15	3219	1	2	2
Somalia	Argentina	33	0	33	0	33	33	1.03	0	1.03	0	1.03	1.03	3219	1	2	2
Somalia	Madagascar	43	0	43	0	43	43	1.34	0	1.34	0	1.34	1.34	3219	1	1	1
Somalia	Namibia	29.67	6.34	28	5	22	42	0.92	0.2	0.89	0.17	0.68	1.3	3219	1	6	6
Somalia	Benin	28.5	1.5	28	3	27	30	0.89	0.05	0.89	0.09	0.84	0.93	3219	1	4	4
Somalia	Senegal	25	0	25	0	25	25	0.78	0	0.78	0	0.78	0.78	3219	1	1	1
Somalia	Martinique	25	0	25	0	25	25	0.78	0	0.78	0	0.78	0.78	3219	1	1	1
Somalia	Colombia	25.5	0.5	25	0	25	26	0.79	0.02	0.79	0.02	0.78	0.81	3219	1	2	2
Somalia	Mexico	24	0	24	0	24	24	0.75	0	0.75	0	0.75	0.75	3219	1	1	1
Somalia	Burkina Faso	26.5	8.16	24	2	19	50	0.82	0.25	0.75	0.08	0.59	1.55	3219	1	10	10
Ghana	Cuba	34.6	4.69	34	8	26	43	1.07	0.15	1.06	0.27	0.81	1.34	3219	15	2	30
Ghana	South Africa	33.03	3.39	33	3	25	41	1.03	0.11	1.03	0.12	0.78	1.27	3219	15	2	30
Ghana	Argentina	32.4	3.59	33	4	25	37	1.01	0.11	1.03	0.14	0.78	1.15	3219	15	2	30
Ghana	Madagascar	44.4	2.52	45	3	40	50	1.38	0.08	1.4	0.09	1.24	1.55	3219	15	1	15
Ghana	Namibia	32.56	5.03	32	6	22	47	1.01	0.16	0.99	0.19	0.68	1.46	3219	15	6	90
Ghana	Benin	28.4	3.61	28	4	21	35	0.88	0.11	0.87	0.13	0.65	1.09	3219	15	4	60
Ghana	Senegal	25.8	3.31	26	3	19	32	0.8	0.1	0.81	0.11	0.59	0.99	3219	15	1	15
Ghana	Martinique	25.8	3.31	26	3	19	32	0.8	0.1	0.81	0.11	0.59	0.99	3219	15	1	15
Ghana	Colombia	27.17	3	27	3	20	33	0.84	0.09	0.84	0.09	0.62	1.03	3219	15	2	30
Ghana	Mexico	26.07	2.77	26	3	20	31	0.81	0.09	0.81	0.11	0.62	0.96	3219	15	1	15
Ghana	Burkina Faso	27.38	8.13	26	5	17	53	0.85	0.25	0.81	0.16	0.53	1.65	3219	15	10	150
Cuba	South Africa	30.75	2.17	30	2	28	34	0.96	0.07	0.95	0.07	0.87	1.06	3219	2	2	4
Cuba	Argentina	34.5	3.5	34	7	31	38	1.07	0.11	1.07	0.22	0.96	1.18	3219	2	2	4
Cuba	Madagascar	44.5	2.5	44	2	42	47	1.38	0.08	1.38	0.08	1.3	1.46	3219	2	1	2
Cuba	Namibia	33.58	5.68	34	6	23	46	1.04	0.18	1.06	0.19	0.71	1.43	3219	2	6	12
Cuba	Benin	28.88	2.98	29	4	25	34	0.9	0.09	0.9	0.12	0.78	1.06	3219	2	4	8
Cuba	Senegal	27.5	4.5	27	4	23	32	0.85	0.14	0.85	0.14	0.71	0.99	3219	2	1	2
Cuba	Martinique	27.5	4.5	27	4	23	32	0.85	0.14	0.85	0.14	0.71	0.99	3219	2	1	2
Cuba	Colombia	29	4.53	29	8	24	34	0.9	0.14	0.9	0.26	0.75	1.06	3219	2	2	4
Cuba	Mexico	28	5	28	5	23	33	0.87	0.16	0.87	0.16	0.71	1.03	3219	2	1	2
Cuba	Burkina Faso	28.2	8.81	26	9	16	52	0.88	0.27	0.82	0.28	0.5	1.62	3219	2	10	20
South Africa	Argentina	33.5	2.5	33	5	31	36	1.04	0.08	1.04	0.16	0.96	1.12	3219	2	2	4
South Africa	Madagascar	44	2	44	2	42	46	1.37	0.06	1.37	0.06	1.3	1.43	3219	2	1	2
South Africa	Namibia	32.08	4.97	32	5	25	43	1	0.15	1.01	0.17	0.78	1.34	3219	2	6	12
South Africa	Benin	25.62	5.36	27	4	16	32	0.8	0.17	0.84	0.15	0.5	0.99	3219	2	4	8
South Africa	Senegal	23	7	23	7	16	30	0.71	0.22	0.71	0.22	0.5	0.93	3219	2	1	2
South Africa	Martinique	23	7	23	7	16	30	0.71	0.22	0.71	0.22	0.5	0.93	3219	2	1	2
South Africa	Colombia	26	6.04	27	9	17	32	0.81	0.19	0.85	0.28	0.53	0.99	3219	2	2	4
South Africa	Mexico	25	5	25	5	20	30	0.78	0.16	0.78	0.16	0.62	0.93	3219	2	1	2
South Africa	Burkina Faso	25.65	9.06	24	10	15	50	0.8	0.28	0.75	0.31	0.47	1.55	3219	2	10	20
Argentina	Madagascar	44	0	44	0	44	44	1.37	0	1.37	0	1.37	1.37	3219	2	1	2
Argentina	Namibia	29.5	1.98	29	3	27	33	0.92	0.06	0.9	0.09	0.84	1.03	3219	2	6	12
Argentina	Benin	26.25	4.26	28	2	19	30	0.82	0.13	0.87	0.09	0.59	0.93	3219	2	4	8
Argentina	Senegal	28	0	28	0	28	28	0.87	0	0.87	0	0.87	0.87	3219	2	1	2
Argentina	Martinique	28	0	28	0	28	28	0.87	0	0.87	0	0.87	0.87	3219	2	1	2
Argentina	Colombia	27.5	1.5	27	3	26	29	0.85	0.05	0.85	0.09	0.81	0.9	3219	2	2	4
Argentina	Mexico	27	0	27	0	27	27	0.84	0	0.84	0	0.84	0.84	3219	2	1	2
Argentina	Burkina Faso	28.3	7.04	27	6	22	48	0.88	0.22	0.84	0.19	0.68	1.49	3219	2	10	20
Madagascar	Namibia	40.17	3.48	41	3	33	43	1.25	0.11	1.29	0.1	1.03	1.34	3219	1	6	6
Madagascar	Benin	38.75	1.3	39	2	37	40	1.2	0.04	1.21	0.07	1.15	1.24	3219	1	4	4
Madagascar	Senegal	38	0	38	0	38	38	1.18	0	1.18	0	1.18	1.18	3219	1	1	1
Madagascar	Martinique	38	0	38	0	38	38	1.18	0	1.18	0	1.18	1.18	3219	1	1	1
Madagascar	Colombia	39.5	0.5	39	0	39	40	1.23	0.02	1.23	0.02	1.21	1.24	3219	1	2	2
Madagascar	Mexico	38	0	38	0	38	38	1.18	0	1.18	0	1.18	1.18	3219	1	1	1
Madagascar	Burkina Faso	37.1	3.7	36	4	33	46	1.15	0.11	1.12	0.14	1.03	1.43	3219	1	10	10
Namibia	Benin	25.75	4.59	25	4	19	37	0.8	0.14	0.78	0.12	0.59	1.15	3219	6	4	24
Namibia	Senegal	24	5.35	22	4	19	35	0.75	0.17	0.7	0.14	0.59	1.09	3219	6	1	6
Namibia	Martinique	24	5.35	22	4	19	35	0.75	0.17	0.7	0.14	0.59	1.09	3219	6	1	6
Namibia	Colombia	25.67	5.33	25	4	20	37	0.8	0.17	0.78	0.14	0.62	1.15	3219	6	2	12
Namibia	Mexico	24.83	4.88	24	3	20	35	0.77	0.15	0.75	0.09	0.62	1.09	3219	6	1	6
Namibia	Burkina Faso	26.2	7.97	24	6	15	47	0.81	0.25	0.75	0.21	0.47	1.46	3219	6	10	60
Benin	Senegal	13.5	9.63	14	17	2	24	0.42	0.3	0.43	0.54	0.06	0.75	3219	4	1	4
Benin	Martinique	13.5	9.63	14	17	2	24	0.42	0.3	0.43	0.54	0.06	0.75	3219	4	1	4
Benin	Colombia	18.62	8.2	21	8	3	26	0.58	0.25	0.67	0.26	0.09	0.81	3219	4	2	8
Benin	Mexico	19.75	3.77	19	7	16	24	0.61	0.12	0.61	0.23	0.5	0.75	3219	4	1	4
Benin	Burkina Faso	21.45	8.32	19	7	13	46	0.67	0.26	0.61	0.23	0.4	1.43	3219	4	10	40
Senegal	Martinique	0	0	0	0	0	0	0	0	0	0	0	0	3219	1	1	1
Senegal	Colombia	9.5	8.5	9	8	1	18	0.3	0.26	0.3	0.26	0.03	0.56	3219	1	2	2
Senegal	Mexico	14	0	14	0	14	14	0.43	0	0.43	0	0.43	0.43	3219	1	1	1
Senegal	Burkina Faso	17.7	9.11	14	3	12	44	0.55	0.28	0.45	0.11	0.37	1.37	3219	1	10	10
Martinique	Colombia	9.5	8.5	9	8	1	18	0.3	0.26	0.3	0.26	0.03	0.56	3219	1	2	2
Martinique	Mexico	14	0	14	0	14	14	0.43	0	0.43	0	0.43	0.43	3219	1	1	1
Martinique	Burkina Faso	17.7	9.11	14	3	12	44	0.55	0.28	0.45	0.11	0.37	1.37	3219	1	10	10
Colombia	Mexico	14.5	0.5	14	0	14	15	0.45	0.02	0.45	0.02	0.43	0.47	3219	2	1	2
Colombia	Burkina Faso	19.15	8.61	16	3	13	45	0.59	0.27	0.5	0.11	0.4	1.4	3219	2	10	20
Mexico	Burkina Faso	16.6	8.73	14	3	7	41	0.52	0.27	0.43	0.11	0.22	1.27	3219	1	10	10
