# Supplementary material for: Global and regional dispersal patterns of hepatitis B virus genotype E from and in Africa: A full-genome molecular analysis
Source: PLoS One. 2020 Oct 8;15(10):e0240375. doi: 10.1371/journal.pone.0240375 (PMC7544117; doi:10.1371/journal.pone.0240375)
Supplement: S2 Table — A. Intragroup sequence divergence within the different geographical regions. This is the table showing the diversity of genotype E sequences within the different geographical regions in which the sequences were sampled from. B. Intergroup sequence divergence between the different geographical regions. This is the table showing the diversity of genotype E sequences between the different geographical regions in which the sequences were sampled from. (XLSX) [file pone.0240375.s002.xlsx]

## Sheet: S2_Table
S2a Table
Geographical region	raw_mean	raw_stdev	raw_med	raw_iqr	raw_min	raw_max	mean	stdev	med	iqr	min	max	seq_len	seq	dim
Central Africa	63.71	31.25	56	48	2	159	1.98	0.97	1.74	1.49	0.06	4.94	3219	51	1275
West Africa	65.17	20.9	63	29	0	173	2.02	0.65	1.96	0.9	0	5.37	3219	216	23220
East Africa	31.61	8.14	33	5	0	40	0.98	0.25	1.03	0.16	0	1.24	3219	18	153
Americas	34.32	8.35	33	8	2	47	1.07	0.26	1.04	0.26	0.06	1.46	3219	8	28
Southern Africa	26.93	6.47	27	6	4	36	0.84	0.2	0.84	0.19	0.12	1.12	3219	8	28
European	12.8	5.23	14	3	0	20	0.4	0.16	0.43	0.09	0	0.62	3219	11	55
Asia	0	0	0	0	0	0	0	0	0	0	0	0	3219	1	0
Northern Africa & Middle East	23.1	12.88	14	25	10	40	0.72	0.4	0.45	0.79	0.31	1.24	3219	5	10
S2b Table
Geographical region A	Geographical region B	raw_mean	raw_stdev	raw_med	raw_iqr	raw_min	raw_max	mean	stdev	med	iqr	min	max	seq_len	seq1	seq2	dim
Central Africa	West Africa	73.14	21.73	69	31	29	170	2.27	0.68	2.14	0.96	0.9	5.28	3219	51	216	11016
Central Africa	East Africa	63.99	18.33	58	24	34	117	1.99	0.57	1.8	0.75	1.06	3.63	3219	51	18	918
Central Africa	Americas	61.6	19.09	56	26	34	125	1.91	0.59	1.74	0.81	1.06	3.88	3219	51	8	408
Central Africa	Southern Africa	61.99	18.52	56	23	34	119	1.93	0.58	1.74	0.71	1.06	3.7	3219	51	8	408
Central Africa	European	59.21	18.38	53	24	37	113	1.84	0.57	1.65	0.75	1.15	3.51	3219	51	11	561
Central Africa	Asia	53.04	18.29	47	25	33	103	1.65	0.57	1.46	0.78	1.03	3.2	3219	51	1	51
Central Africa	Northern Africa & Middle East	57.61	21.6	51	30	23	125	1.79	0.67	1.58	0.93	0.71	3.88	3219	51	5	255
West Africa	East Africa	54.51	16.07	50	21	22	124	1.69	0.5	1.55	0.65	0.68	3.85	3219	216	18	3888
West Africa	Americas	52.95	16.81	49	22	19	128	1.64	0.52	1.52	0.68	0.59	3.98	3219	216	8	1728
West Africa	Southern Africa	52.3	16.23	48	22	24	120	1.62	0.5	1.49	0.68	0.75	3.73	3219	216	8	1728
West Africa	European	49.27	16.23	45	20	21	116	1.53	0.5	1.4	0.63	0.65	3.6	3219	216	11	2376
West Africa	Asia	44.05	15.51	40	21	23	108	1.37	0.48	1.24	0.65	0.71	3.36	3219	216	1	216
West Africa	Northern Africa & Middle East	48.41	19.49	44	28	14	130	1.5	0.61	1.37	0.87	0.43	4.04	3219	216	5	1080
East Africa	Americas	34.94	5.25	34	6	25	50	1.09	0.16	1.06	0.19	0.78	1.55	3219	18	8	144
East Africa	Southern Africa	31.75	5.01	31	5	21	47	0.99	0.16	0.96	0.16	0.65	1.46	3219	18	8	144
East Africa	European	26.59	2.95	27	3	19	34	0.83	0.09	0.84	0.09	0.59	1.06	3219	18	11	198
East Africa	Asia	26.39	2.54	26	2	20	30	0.82	0.08	0.81	0.09	0.62	0.93	3219	18	1	18
East Africa	Northern Africa & Middle East	28.46	11.02	24	5	17	53	0.88	0.34	0.75	0.16	0.53	1.65	3219	18	5	90
Americas	Southern Africa	31.72	5.62	30	6	19	46	0.99	0.17	0.95	0.19	0.59	1.43	3219	8	8	64
Americas	European	28.1	5.71	28	7	16	40	0.87	0.18	0.87	0.22	0.5	1.24	3219	8	11	88
Americas	Asia	27.62	4.41	26	1	24	39	0.86	0.14	0.82	0.04	0.75	1.21	3219	8	1	8
Americas	Northern Africa & Middle East	28.8	10.98	24	13	15	52	0.89	0.34	0.75	0.4	0.47	1.62	3219	8	5	40
Southern Africa	European	24.88	4.49	24	4	19	37	0.77	0.14	0.75	0.12	0.59	1.15	3219	8	11	88
Southern Africa	Asia	24.88	4.57	24	3	20	36	0.77	0.14	0.75	0.1	0.62	1.12	3219	8	1	8
Southern Africa	Northern Africa & Middle East	26.2	10.25	21	11	13	47	0.81	0.32	0.65	0.34	0.4	1.46	3219	8	5	40
European	Asia	21.45	1.16	21	2	20	23	0.67	0.04	0.65	0.06	0.62	0.71	3219	11	1	11
European	Northern Africa & Middle East	20.49	11.61	16	5	10	46	0.64	0.36	0.5	0.17	0.31	1.43	3219	11	5	55
Asia	Northern Africa & Middle East	20.8	11.46	15	5	11	43	0.65	0.36	0.47	0.16	0.34	1.34	3219	1	5	5
