# Supplementary material for: Global and regional dispersal patterns of hepatitis B virus genotype E from and in Africa: A full-genome molecular analysis
Source: PLoS One. 2020 Oct 8;15(10):e0240375. doi: 10.1371/journal.pone.0240375 (PMC7544117; doi:10.1371/journal.pone.0240375)
Supplement: S3 Table — (XLSX) [file pone.0240375.s003.xlsx]

## Sheet: Sheet3
	Genebank accession Number
1	AM494694
2	AM494695
3	AM494717
4	AM494714
5	AM494713
6	AM494710
7	AM494709
8	AM494708
9	AM494707
10	AM494705
11	AM494704
12	AM494703
13	AM494702
14	AM494701
15	AM494700
16	AM494699
17	AM494697
18	AM494696
19	AM494693
20	AM494690
21	AM494698
22	AM494712
23	AM494711
24	AM494691
25	AM494706
26	AM494715
27	AM494689
28	MN967529
29	MN967527
30	KF849715
31	KF849726
32	KF849725
33	KF849724
34	KF849723
35	KF849722
36	KF849721
37	KF849719
38	KF849713
39	KF849714
40	KF849718
41	KF849720
42	KF849716
43	DQ060823
44	DQ060822
45	KF849727
46	KF849728
47	KF849717
48	AB915175
49	AB915178
50	AB915180
51	GQ161836
52	GQ161835
53	GQ161834
54	GQ161833
55	GQ161832
56	GQ161758
57	GQ161765
58	GQ161766
59	GQ161774
60	KX186584
61	GQ161780
62	GQ161801
63	GQ161796
64	GQ161831
65	GQ161823
66	GQ161772
67	GQ161777
68	GQ161792
69	GQ161811
70	GQ161820
71	GQ161829
72	GQ161782
73	GQ161810
74	GQ161814
75	GQ161815
76	GQ161826
77	GQ161809
78	GQ161816
79	GQ161828
80	GQ161827
81	GQ161824
82	GQ161819
83	GQ161817
84	GQ161812
85	GQ161808
86	GQ161807
87	GQ161804
88	GQ161803
89	GQ161802
90	GQ161800
91	GQ161798
92	GQ161797
93	GQ161794
94	GQ161793
95	GQ161791
96	GQ161790
97	GQ161789
98	GQ161787
99	GQ161786
100	GQ161785
101	GQ161784
102	GQ161783
103	GQ161781
104	GQ161779
105	GQ161778
106	GQ161776
107	GQ161773
108	GQ161771
109	GQ161770
110	GQ161769
111	GQ161768
112	GQ161764
113	GQ161763
114	GQ161762
115	GQ161761
116	GQ161760
117	GQ161759
118	GQ161757
119	GQ161755
120	MN507848
121	MN507847
122	MN507846
123	MN507845
124	MN507844
125	MN507843
126	MN507842
127	MN507841
128	MN507840
129	MK720632
130	MK720631
131	MK321264
132	AB219533
133	FJ349239
134	FJ349238
135	AY935700
136	FJ349237
137	FJ349226
138	AB219529
139	FJ349240
140	MF772356
141	MF772358
142	FN594757
143	MF772362
144	MF772360
145	MF772357
146	MF772355
147	MF772354
148	AP007262
149	AY738144
150	AY738145
151	AY738146
152	AY738147
153	HM363611
154	HM363610
155	FN545821
156	FN545822
157	FN545823
158	HM363609
159	HM363608
160	HM363607
161	HM363606
162	HM363605
163	HM363604
164	HM363603
165	HM363602
166	HM363601
167	HM363600
168	FN594761
169	HM363599
170	HM363598
171	HM363597
172	HM363596
173	HM363595
174	HM363594
175	HM363593
176	HM363592
177	HM363591
178	HM363590
179	HM363589
180	HM363588
181	HM363587
182	HM363586
183	HM363585
184	HM363584
185	HM363583
186	HM363582
187	HM363581
188	HM363580
189	HM363579
190	HM363578
191	HM363577
192	HM363576
193	HM363575
194	HM363574
195	HM363573
196	HM363572
197	HM363571
198	HM363570
199	HM363569
200	HM363568
201	HM363567
202	HM363566
203	HM363565
204	FN594750
205	FN594763
206	FN594762
207	FN594755
208	FN594751
209	FN594759
210	FN594752
211	FN594748
212	FN594749
213	FN594756
214	FN594758
215	FN594760
216	FN594765
217	FN594766
218	KU736912
219	KU736905
220	KU736908
221	KU736903
222	KU736906
223	KU736904
224	KU736911
225	KU736907
226	KF170741
227	KF170742
228	KU736913
229	KU736909
230	KU736910
231	KU736902
232	KU736901
233	KU736892
234	KU736891
235	KU736895
236	KU736899
237	KU736898
238	KU736897
239	KU736896
240	KU736894
241	AB194948
242	AB194947
243	FN545842
244	FN545841
245	MH580652
246	MH580650
247	MH580649
248	MH580648
249	MH580647
250	MH580646
251	MH580645
252	MH580644
253	MH580641
254	MH580640
255	MH580638
256	MH580637
257	MH580636
258	MH580635
259	MH580634
260	MH580632
261	MH580631
262	MH580630
263	MH580629
264	MH580628
265	MH580625
266	MH580624
267	MH580622
268	MH580621
269	MH580617
270	KU736893
271	KU736900
272	AB205192
273	AB205191
274	AB205190
275	AB205189
276	AB106564
277	U239226
278	U239224
279	AB205129
280	U239223
281	U239222
282	U239221
283	U239220
284	U239219
285	U239217
286	EU239218
287	KM606739
288	KM606738
289	KF922439
290	KF922438
291	JQ000009
292	JQ000008
293	DQ060830
294	DQ060829
295	DQ060828
296	DQ060827
297	DQ060826
298	DQ060825
299	DQ060824
300	AB201290
301	AB201289
302	AB201288
303	AB201287
304	X75664
305	HE974380
306	JQ023665
307	JQ023664
308	KT192626
309	LT623851
310	LT623850
311	LT623849
312	LT623848
313	LT623847
314	LT623846
315	LT623845
316	LT623844
317	LT623843
318	LT623842
